# Supplementary material for: Behavior of Eosinophil Counts in Recovered and Deceased COVID-19 Patients over the Course of the Disease
Source: Viruses. 2021 Aug 24;13(9):1675. doi: 10.3390/v13091675 (PMC8473128; doi:10.3390/v13091675)
Supplement: Supplementary file 1 [file viruses-13-01675-s001.zip]

Archive with 1 entries (1 files):
- viruses-1274690-supplementary.xlsx
