# Supplementary material for: Behavior of Eosinophil Counts in Recovered and Deceased COVID-19 Patients over the Course of the Disease
Source: Viruses. 2021 Aug 24;13(9):1675. doi: 10.3390/v13091675 (PMC8473128; doi:10.3390/v13091675)
Supplement: Supplementary file 1 [file viruses-13-01675-s001.zip › viruses-1274690-supplementary.xlsx]

## Sheet: Hoja1
Table S1. Descriptive Statistics of NLR, WBC counts and WBC differential counts from Recovered and Deceased COVID-19 patientes over the course of the disease.
WBC counts												NLR												Neutrophil counts												Lymphocyte counts												Eosinophil counts
Day of onset of clincial symptoms	Recovered					Deceased						Day	Recovered					Deceased						Day	Recovered					Deceased						Day	Recovered					Deceased						Day	Recovered
	Minimum	Maximum	Mean	SD	N	Minimum	Maximum	Mean	SD	N			Minimum	Maximum	Mean	SD	N	Minimum	Maximum	Mean	SD	N			Minimum	Maximum	Mean	SD	N	Minimum	Maximum	Mean	SD	N			Minimum	Maximum	Mean	SD	N	Minimum	Maximum	Mean	SD	N			Minimum
1	22.41	22.41	22.41	0	1	6.38	12.39	10.35	3.43856	3		1	20.66	20.66	20.66	0	1	6.19	16.49	9.85667	5.75529	3		1	20.66	20.66	20.66	0	1	5.01	11.21	8.87667	3.37244	3		1	0.58	0.58	0.58	0	1	0.68	1.51	1	0.44643	3		1	0
2	8.25	12.64	10.145	1.83631	4							2	3.38	12.6	6.0925	4.36243	4							2	5.95	10.96	7.9475	2.16341	4							2	0.87	1.79	1.545	0.450222	4							2	0
3	4.84	12.64	8.8575	3.19965	4	4.04	21.06	11.3317	6.09216	6		3	0	14.65	6.34	7.52106	3	3.34	58.48	22.7167	24.8386	6		3	3.34	11.43	7.32667	4.04626	3	2.84	20.2	10.1633	6.30557	6		3	0.78	1.65	1.1	0.478435	3	0.25	0.98	0.736667	0.325924	6		3	0
4	5.71	10.68	8.16571	1.80114	7	5.21	15.73	11.3586	3.33285	7		4	1.9	15.09	6.35286	4.37483	7	6.25	21.88	13.2843	6.85581	7		4	4	8	6.28571	1.60357	7	4	14	9.71429	3.1997	7		4	0.53	2.1	1.30429	0.635423	7	0.56	1.28	0.824286	0.300547	7		4	0
5	5.59	10.57	8.358	1.99549	5	5.79	11.82	8.528	2.94698	5		5	2.12	12.54	7.086	5.00479	5	3.68	17.06	9.754	5.47678	5		5	4.24	9.03	6.43	2.23783	5	5.36	9.91	6.904	1.91852	5		5	0.68	2.07	1.192	0.592005	5	0.34	2.1	0.97	0.689746	5		5	0
6	3.29	17.19	7.83533	3.37949	15	8.49	16.35	11.3486	2.97993	7		6	1.71	12.87	5.37867	2.87074	15	7.17	30.73	15.0329	7.93658	7		6	2.23	14.53	5.94933	2.98715	15	6.89	14.08	9.62571	2.48104	7		6	0.61	1.97	1.206	0.451249	15	0.45	1.31	0.834286	0.353122	7		6	0
7	4.81	17.32	8.84333	4.13342	9	5.52	15.36	10.538	3.25846	10		7	2.02	16.21	5.88889	4.22358	9	7.84	24.84	11.72	4.99143	10		7	3.43	12.45	6.63	3.35169	9	4.57	13.66	8.94	2.91433	10		7	0.51	2.91	1.37	0.738173	9	0.52	1.14	0.797	0.216695	10		7	0
8	4	17.66	8.64818	3.48177	11	7.28	18.42	11.273	3.78873	10		8	1.21	19	7.13	4.99505	11	0.86	26.97	10.2078	7.19757	9		8	1.9	15.33	6.75364	3.33298	11	2.96	15.8	9.336	3.91123	10		8	0.45	1.79	1.13727	0.402768	11	0.38	3.43	1.27	0.852851	10		8	0
9	4.31	15.1	8.47867	3.52783	15	5.89	14	9.56143	2.72014	14		9	2.02	18.73	5.75	4.76672	15	1.85	25.85	12.7993	6.79869	15		9	2.68	12.76	6.29467	3.44484	15	4.78	12.33	8.14929	2.24773	14		9	0.6	1.81	1.23067	0.33862	15	0.26	4.53	0.99	1.11716	14		9	0
10	3.59	12	8.12182	3.08888	11	5.14	14.09	9.39	2.75967	13		10	1.27	15	5.94273	4.23911	11	2.9	21.87	10.3308	5.57736	13		10	1.69	10.05	6.26636	3.22589	11	3.83	12.4	7.81846	2.59972	13		10	0.66	2.35	1.23636	0.476912	11	0.4	1.68	0.922308	0.427008	13		10	0
11	6.56	18.75	11.0067	6.73053	3	7.02	25.17	11.8464	5.11886	11		11	1.78	16.88	7.62	8.11017	3	6.11	36.94	16.584	9.16634	10		11	4.12	14.85	7.79	6.11574	3	6.1	24.01	10.3336	5.06954	11		11	0.88	2.47	1.44333	0.890524	3	0.29	1.42	0.761818	0.338107	11		11	0.02
12	5.48	14.6	8.79625	3.40152	8	8.02	15.55	10.854	2.13342	10		12	1.67	16.05	5.76125	4.94686	8	1.5	25.69	12.854	7.4873	10		12	3.55	10.28	6.34125	3.00584	8	4.92	12.84	9.04364	2.18796	11		12	0.56	3.4	1.4975	0.895939	8	0.26	3.29	1.099	0.900104	10		12	0.03
13	3.7	15.2	8.66636	3.16678	11	7.59	14.96	10.6086	2.81264	7		13	1.57	20.05	7.09273	5.26887	11	5.08	25.05	14.1714	7.85457	7		13	2.97	11.03	6.54	2.56217	11	6.73	13.78	9.15143	2.49319	7		13	0.43	4.13	1.34364	1.0465	11	0.3	1.36	0.704286	0.332909	7		13	0
14	3.38	12.91	7.70857	3.438	7	8.83	14.26	11.545	3.83959	2		14	1.55	16.96	8.70333	6.6728	6	7.93	25.68	16.805	12.5511	2		14	1.68	11.32	7.05	3.39799	7	7.96	10.94	9.45	2.10718	2		14	0.5	2.24	1.05286	0.576273	7	0.31	1.38	0.845	0.756604	2		14	0.01
15	4.11	15.7	8.165	3.58282	14	9.71	9.73	9.72	0.0141421	2		15	0.95	10.81	4.46692	3.01955	13	20.76	46.89	33.825	18.4767	2		15	1.63	10.55	5.69154	2.85281	13	8.72	17.57	11.7333	5.05559	3		15	0.73	3.74	1.55357	0.869391	14	0.19	0.42	0.305	0.162635	2		15	0
16	6.25	17.29	11.5367	5.53477	3	6.7	16.19	11.445	6.71044	2		16	3.3	10.33	6.42	3.58096	3	16.62	32.09	24.355	10.9389	2		16	3.96	12.38	8.58	4.26947	3	5.65	14.12	9.885	5.98919	2		16	0.91	2.2	1.43667	0.676782	3	0.34	0.44	0.39	0.0707107	2		16	0
17	3.84	17.39	8.42333	4.77065	6	7.79	8.5	8.145	0.502046	2		17	1.09	9.46	3.77833	3.24918	6	20.47	21.29	20.88	0.579828	2		17	2.1	12.47	5.42833	3.82158	6	7.24	7.37	7.305	0.0919239	2		17	0.74	3.59	1.84	1.05317	6	0.34	0.36	0.35	0.0141421	2		17	0.06
18	4.46	13.6	8.91	4.57472	3	6.22	10.53	8.90667	2.34351	3		18	2.57	7.86	5.38333	2.66102	3	13.59	32.3	20.1467	10.536	3		18	2.67	9.72	6.43667	3.54977	3	5.53	8.97	7.74	1.91799	3		18	0.88	1.7	1.20667	0.434665	3	0.27	0.66	0.436667	0.20108	3		18	0.12
19	3.17	4.6	3.885	1.01116	2	6.47	24.24	13.4933	9.45202	3		19	2.66	4.82	3.74	1.52735	2	1.08	58.88	23.5767	30.9551	3		19	1.59	2.71	2.15	0.79196	2	4.04	20.02	9.88667	8.81032	3		19	0.33	1.02	0.675	0.487904	2	0.52	3.74	2.02667	1.61992	3		19	0.12
20	4.99	17.32	10.8367	6.18961	3	7.66	10.5	9.08	2.00818	2		20	2.11	20.3	9.24667	9.70692	3	11.27	57.18	34.225	32.4633	2		20	2.66	15.43	8.69333	6.41399	3	6.76	9.72	8.24	2.09304	2		20	0.76	1.5	1.17333	0.377536	3	0.17	0.6	0.385	0.304056	2		20	0.03
21	4.64	15.27	10.4167	5.37481	3							21	2.59	13.52	8.36	5.49047	3							21	2.67	12.02	8.18667	4.89702	3							21	0.73	1.34	1.03333	0.305014	3							21	0.01
22	4.61	9.57	7.09	3.50725	2	9.31	9.31	9.31	0	1		22						18.46	18.46	18.46	0	1		22						8.49	8.49	8.49	0	1		22						0.46	0.46	0.46	0	1		22
23	5.49	8.3	7.08	1.44108	3	8.58	14.45	11.515	4.15072	2		23	1.46	9.08	4.35333	4.12758	3	7.08	19.2	13.14	8.57013	2		23	2.87	6.9	4.85333	2.01575	3	6.8	12.48	9.64	4.01637	2		23	0.76	1.97	1.54333	0.679289	3	0.65	0.96	0.805	0.219203	2		23	0.02
24	9.22	9.22	9.22	0	1	14.36	14.36	14.36	0	1		24	2.52	2.52	2.52	0	1	12.93	12.93	12.93	0	1		24	6.07	6.07	6.07	0	1	11.9	11.9	11.9	0	1		24	2.41	2.41	2.41	0	1	0.92	0.92	0.92	0	1		24	0.1
25	4.99	4.99	4.99	0	1	13.98	13.98	13.98	0	1		25						17.03	17.03	17.03	0	1		25						12.09	12.09	12.09	0	1		25						0.71	0.71	0.71	0	1		25
26						14.7	14.7	14.7	0	1		26						13.79	13.79	13.79	0	1		26						11.72	11.72	11.72	0	1		26						0.85	0.85	0.85	0	1		26
27	5.03	7.17	6.1	1.51321	2	21.11	21.11	21.11	0	1		27	1.68	1.68	1.68	0	1	14.49	14.49	14.49	0	1		27	4.09	4.09	4.09	0	1	18.11	18.11	18.11	0	1		27	2.43	2.43	2.43	0	1	1.25	1.25	1.25	0	1		27	0.08
28	10.33	10.33	10.33	0	1	21.73	21.73	21.73	0	1		28						14.55	14.55	14.55	0	1		28	6.32	6.32	6.32	0	1	18.62	18.62	18.62	0	1		28						1.28	1.28	1.28	0	1		28	0.07
29	7.87	7.87	7.87	0	1							29	1.77	1.77	1.77	0	1							29	4.51	4.51	4.51	0	1							29	2.55	2.55	2.55	0	1							29	0.08
[truncated: 31 more columns]
